# Supplementary material for: Corticotropin-Releasing Factor Modulates Binge-Like Ethanol Drinking in a Sex-Dependent Manner: Impact of Amygdala Deletion and Inhibition of a Central Amygdala to Lateral Hypothalamus Circuit
Source: Biol Psychiatry Glob Open Sci. 2024 Oct 25;5(1):100405. doi: 10.1016/j.bpsgos.2024.100405 (PMC11629220; doi:10.1016/j.bpsgos.2024.100405)
Supplement: Key Resources Table [file mmc2.xlsx]

## Sheet: Key Resources Table
KEY RESOURCES TABLE
Resource Type	Specific Reagent or Resource	Source or Reference	Identifiers	Additional Information
Add additional rows as needed for each resource type	Include species and sex when applicable.	Include name of manufacturer, company, repository, individual, or research lab. Include PMID or DOI for references; use “this paper” if new.	Include catalog numbers, stock numbers, database IDs or accession numbers, and/or RRIDs. RRIDs are highly encouraged; search for RRIDs at https://scicrunch.org/resources.	Include any additional information or notes if necessary.
Antibody
Bacterial or Viral Strain	AAV8-hSyn-DIO-mCherry	Addgene, Watertown, MA	Catalog #: 50459-AAV8
	AAV8-hSyn-DIO-hM4d-mCherry	Addgene, Watertown, MA	Catalog #: 44362-AAV8
	AAV8-hSyn-GFP-cre	UNC Vector Core
	AAV8-hSyn-GFP	UNC Vector Core
Biological Sample
Cell Line
Chemical Compound or Drug	Clozapine-N-oxide	Millipore Sigma, St. Louis, MO	CAS: 34233-69-7
	NBI-35965 hydrochloride	Tocris, Bristol, UK	Catalog #: 3100
	Urocortin 3	GenScript USA, Piscataway, NJ	Catalog #: RP10101
Commercial Assay Or Kit	Qiagen RNEasy Tissue Mini Kit	Qiagen, Hilden, Germany	Catalog #: 74104
	Clontech Labs 3P Advantage for RT-PCR Kit	Clontech, Takara, Mountain View, CA	Catalog #: 639506
	TaqMan Fast Advanced Master Mix Kit	Applied biosystems, ThermoFisher Scientific, Waltham, MA	Catalog #: 4444963
Deposited Data; Public Database
Genetic Reagent
Organism/Strain	Mouse/ C57BL/6J, male and female	Jackson Laboratories, Bar Harbor, ME
	Mouse/ CRH-ires-cre, male and female	Jackson Laboratories, Bar Harbor, ME
	Mouse, CRF floxed, male and female	Dr. Larry Zweifel
	Mouse, CRF1R floxed, male and female	Dr. Eric Delpire
Peptide, Recombinant Protein
Recombinant DNA
Sequence-Based Reagent	TaqMan Gene Expression Assay for crf	ThermoFisher Scientific, Waltham, MA	Mm04206019_m1
	TaqMan Gene Expression Assay for crf1r	ThermoFisher Scientific, Waltham, MA	Mm00432670_m1
	TaqMan Gene Expression Assay for crf2r	ThermoFisher Scientific, Waltham, MA	Mm00438308_m1
	TaqMan Gene Expression Assay for betaactin	ThermoFisher Scientific, Waltham, MA	Mm01205647_g1
	Crh-C1 probe	ACDbio	Cat No. 316091
	Crhr1-C2 Probe	ACDbio	Cat No. 418011-C2
Software; Algorithm	PRISM (version 9)	GraphPad Software Inc., La Jolla, CA	RRID:SCR_005375
	SPSS	IBM Analytics, Armonk, NY	RRID:SCR_002865
	Gen5 Take3 Software for Nucleic Acid Quantification	Biotek Instruments Inc., Winooski, VT
Transfected Construct
Other

## Sheet: Instructions
Key Resource Table
The journals of the Society of Biological Psychiatry support efforts in the biomedical research community to improve transparency and reproducibility in published research. Thus, Biological Psychiatry and Biological Psychiatry: Cognitive Neuroscience and Neuroimaging are pleased to participate in the initiative to include a Key Resources Table in published articles.
Authors are asked to submit this table at first revision, which may be uploaded using the "Key Resources Table" item type. This table will then be published as supplemental information.
The Key Resources Table is designed to promote reproducibility and thus, should include the resources and relevant details necessary to reproduce the study's results. It does not need to be exhaustive. Extensive lists (e.g., oligonucleotides, etc.) may be supplied in a supplementary table and the table referenced here. We strongly encourage the use of RRID identifiers that provide persistent, uni…
Resource categories
Note: For all categories, indicate sex and species when applicable
● Antibody - include host organism common name and clonality (e.g., “mouse monoclonal”)
● Biological sample - any other biological entity, ranging from isolated tissue to defined population
● Cell line - if a primary cell line, describe in Additional Information
● Chemical compound, drug - commercially available reagents
● Commercial assay/kit - detection assays; labeling and sample preparation kits
● Deposited data or public database - include both raw data from this paper deposited into a repository and public repository databases (postmortem tissue; genetic consortia data; etc.)
● Genetic reagent - applies to mutations and variants in whole organism, including transgenically introduced constructs
● Peptide, recombinant protein - commercially available reagents
● Recombinant DNA reagent - traditional cultured clones, plasmids, cDNAs, etc., including recombinant DNA libraries
● Sequence-based reagent - oligonucleotides, primers, etc.; indicate sequence
● Software, algorithm - include version number and URL for download
● Organism/Strain - applies to whole organism
● Transfected construct - in cell line; indicate species of cell line or construct component
● Other - miscellaneous other categories, including histological stains

## Sheet: Example Table
EXAMPLE KEY RESOURCES TABLE
Resource Type	Specific Reagent or Resource	Source or Reference	Identifiers	Additional Information
Add additional rows as needed for each resource type	Include species and sex when applicable.	Include name of manufacturer, company, repository, individual, or research lab. Include PMID or DOI for references; use “this paper” if new.	Include catalog numbers, stock numbers, database IDs or accession numbers, and/or RRIDs. RRIDs are highly encouraged; search for RRIDs at https://scicrunch.org/resources.	Include any additional information or notes if necessary.
Antibody	rabbit anti-E2F2	Abcam	Abcam Cat# ab50917, RRID:AB_869541
Antibody	total actin	MP Biomedicals	Cat#8691002, RRID:AB_2335304
Antibody	E2F3	Santa Cruz	C-18, Cat#SC-878, RRID:AB_2096807
Bacterial or Viral Strain	AAV-hSyn-DIO-hM3D(Gq)-mCherry	University of North Carolina Vector Core	N/A
Bacterial or Viral Strain	HSV-wtSmurf1	PMID: 10458166	Addgene plasmid # 11752
Biological Sample	postmortem brain tissue	Harvard Brain Tissue Resource Center	RRID:SCR_003316
Cell Line	control 03231 iPSC line	National Institute of Neurological Disorders and Stroke repository	NINDS # ND03231; RRID:SCR_004520
Chemical Compound, Drug	Terazosin	Sigma-Aldrich	N/A
Commercial Assay Or Kit	Bio-Rad DC Protein Assay	Bio-Rad Laboratories, Inc.	# 5000111
Commercial Assay Or Kit	TruSeq Stranded mRNA Sample Prep Kit v2	Illumina, Inc.	Cat. No. RS-122-2101
Deposited Data; Public Database	GSE17806, GSE53987, GSE35978, GSE13564, GSE80655, and GSE25219	NCBI GEO DataSets	RRID:SCR_005012; https://www.ncbi.nlm.nih.gov/gds
Organism/Strain	Mouse: C57BL/6J, male	The Jackson Laboratory	RRID:IMSR_JAX:000664
Sequence-Based Reagent	Primers for RT-qPCR, see Table S1	This paper	N/A
Software; Algorithm	HTSeq Python package	https://doi.org/10.1093/bioinformatics/btp120; https://doi.org/10.1093/bioinformatics/btu638	RRID:SCR_005514
Software; Algorithm	MATLAB v9.1	Mathworks	RRID:SCR_001622
